# Supplementary material for: Sex Disparities in Long-Term Mortality after Paclitaxel Exposure in Patients with Peripheral Artery Disease: A Nationwide Claims-Based Cohort Study
Source: J Clin Med. 2021 Jul 2;10(13):2978. doi: 10.3390/jcm10132978 (PMC8268810; doi:10.3390/jcm10132978)
Supplement: Supplementary file 1 [file jcm-10-02978-s001.zip]

Archive with 1 entries (1 files):
- jcm-1271413-supplementary.pdf
